# Supplementary material for: Potential of Hibiscus sabdariffa L. and Hibiscus Acid to Reverse Skin Aging
Source: Molecules. 2022 Sep 17;27(18):6076. doi: 10.3390/molecules27186076 (PMC9504376; doi:10.3390/molecules27186076)
Supplement: Supplementary file 1 [file molecules-27-06076-s001.zip]

Archive with 1 entries (1 files):
- molecules-1912253-supplementary.pdf
